# Supplementary material for: Gout Inflammation Time Programming: Molecular Clock from Crystal Triggering to Tissue Remodeling
Source: Int J Mol Sci. 2026 Feb 4;27(3):1523. doi: 10.3390/ijms27031523 (PMC12897657; doi:10.3390/ijms27031523)
Supplement: Supplementary file 1 [file ijms-27-01523-s001.zip]

Archive with 1 entries (1 files):
- ijms-4108748-supplementary.xlsx
