# Supplementary material for: Gout Inflammation Time Programming: Molecular Clock from Crystal Triggering to Tissue Remodeling
Source: Int J Mol Sci. 2026 Feb 4;27(3):1523. doi: 10.3390/ijms27031523 (PMC12897657; doi:10.3390/ijms27031523)
Supplement: Supplementary file 1 [file ijms-27-01523-s001.zip › ijms-4108748-supplementary.xlsx]

## Sheet: Sheet1
Supplementary Table S1. Summary of the Three-Phase “Gout Inflammation Time Programming” Model: Key Events, Therapeutic Targets, and Clinical Correlations.
Phase & Time Frame	Acute Phase (0–24 h)	Transition Phase (24–72 h)	Chronic Phase (>72 h)
	Perception	Adaptation	Tissue Injury
Key Molecular & Cellular Events	• MSU crystal recognition (e.g., {011} face)	• Immunometabolic reprogramming	• Epigenetic memory formation (trained immunity)
	• NLRP3 inflammasome activation via TLR4/MYD88 & mitochondrial ROS	• Failed M1-to-M2 macrophage switch (glycolysis → OXPHOS blockade)	• Persistent low-grade inflammation (NF-κB, IL-1β)
	• Caspase-1-dependent IL-1β/IL-18 maturation	• Succinate accumulation, NAD+ depletion, SIRT1/AMPK inactivation	• Triad of osteoarticular destruction:
	• Massive neutrophil influx, NETosis, cytokine amplification	• Synovial fibroblast dysfunction: Warburg effect, impaired autophagy (p62↑, mTORC1 activation)	– Cartilage degradation (chondrocyte pyroptosis)
			– Bone erosion (enhanced osteoclastogenesis via RANKL/RANK/OPG)
			– Tendon/ligament calcification & fibrosis (BMP-2, Wnt5a)
Core Cellular Players	• Tissue-resident macrophages	• Macrophages (M1/M2)	• “Trained” myeloid cells
	• Mast cells	• Fibroblast-like synoviocytes (FLSs)	• Chondrocytes
	• Neutrophils		• Osteoclasts
			• Tendon-derived stem cells
Proposed Therapeutic Targets / Strategies	• Mitochondrial ROS scavengers (e.g., MitoQ)	• Metabolic reprogramming agents (e.g., metformin, MLT-MLP)	• Epigenetic modulators (e.g., BET inhibitors like JQ1)
	• PAD4 inhibitors to block NETosis (e.g., GSK484)	• SUCNR1 antagonists	• Biologics targeting pathogenic signaling (e.g., anti-Wnt5a mAb)
	• Local IL-1β blockade via responsive hydrogels	• Autophagy inducers (e.g., Tat-Beclin1 peptide)	• Corrective therapy for defective urate excretion (e.g., ABCG2)
Clinical / Imaging Correlations	• Sudden onset of severe pain, redness, swelling, warmth	• Determination of resolution vs. chronicity	• Chronic synovitis, tophi, joint deformity, functional loss
	• Synovial fluid: crystals, neutrophils	• Predictive biomarkers: Gout Activity Score (GAS), serum HDL-C, metabolomic profiles (e.g., succinate, lactate)	• Imaging: DECT (urate volume quantification), MRI (bone edema, erosions), US (tophi, erosions)
	• US: hyperechoic aggregates, “double contour” sign		• Treat-to-Target (T2T) management
